# Supplementary material for: Neonatal Abstinence Signs during Treatment: Trajectory, Resurgence and Heterogeneity
Source: Children (Basel). 2024 Feb 5;11(2):203. doi: 10.3390/children11020203 (PMC10887053; doi:10.3390/children11020203)
Supplement: Supplementary file 1 [file children-11-00203-s001.zip]

Archive with 1 entries (1 files):
- children-2845364-supplementary.pdf
